# Supplementary material for: Synthesis and Properties of (1R(S),5R(S),7R(S),8R(S))-1,8-Bis(hydroxymethyl)-6-azadispiro[4.1.4.2]tridecane-6-oxyl: Reduction-Resistant Spin Labels with High Spin Relaxation Times
Source: Int J Mol Sci. 2023 Jul 15;24(14):11498. doi: 10.3390/ijms241411498 (PMC10380268; doi:10.3390/ijms241411498)
Supplement: Supplementary file 1 [file ijms-24-11498-s001.zip]

Archive with 1 entries (1 files):
- SupportEaredFin-5.pdf
